# Supplementary material for: A conjoint analysis of bulk RNA-seq and single-nucleus RNA-seq for revealing the role of ferroptosis and iron metabolism in ALS
Source: Front Neurosci. 2023 Mar 2;17:1113216. doi: 10.3389/fnins.2023.1113216 (PMC10017473; doi:10.3389/fnins.2023.1113216)
Supplement: Supplementary Table 1 — The total of 763 FIRGs screened out from the FerrDb database and MsigDB database. [file Table_1.XLSX]

## Sheet: Sheet1
Symbol
ABAT
ABCB6
ABCB7
ABCC1
ABCC2
ABCE1
ABCG2
ACKR1
ACO1
ACO2
ACP5
ACSF2
ACSL3
ACSL4
ACSL6
ACVR1B
ADD1
ADD2
ADI1
ADIPOR1
AGMO
AGPAT3
AGPAT4
AHSP
AIFM2
AIFM3
AKR1C1
AKR1C2
AKR1C3
ALAD
ALAS1
ALAS2
ALB
ALDH1L1
ALDH6A1
ALKBH1
ALKBH2
ALKBH3
ALKBH8
ALOX12
ALOX12B
ALOX15
ALOX15B
ALOX5
ALOXE3
AMBP
ANGPTL7
ANK1
ANO6
AOX1
APBB1
AQP3
ARHGAP1
ARHGEF12
ARL2BP
ARNTL
ARRDC3
ASIC3
ASNS
ATF3
ATF4
ATG13
ATG16L1
ATG3
ATG4A
ATG4D
ATG5
ATG7
ATM
ATP13A2
ATP5IF1
ATP5MC3
ATP6AP1
ATP6V0A1
ATP6V0A2
ATP6V0A4
ATP6V0B
ATP6V0C
ATP6V0D1
ATP6V0D2
ATP6V0E1
ATP6V0E2
ATP6V1A
ATP6V1B1
ATP6V1B2
ATP6V1C1
ATP6V1C2
ATP6V1D
ATP6V1E1
ATP6V1E2
ATP6V1F
ATP6V1G1
ATP6V1G2
ATP6V1G3
ATP6V1H
ATP7A
AURKA
B2M
BACH1
BAP1
BBOX1
BCAM
BCL2
BDH2
BECN1
BID
BLOC1S5-TXNDC5
BLVRA
BLVRB
BMP2K
BMP6
BNIP3
BNIP3L
BOLA2
BOLA2B
BPGM
BRD4
BRIP1
BSG
BTBD9
BTG2
BTRC
C1orf194
C1QA
C3
CA1
CA2
CA9
CALR
CAND1
CAPG
CARS1
CAST
CAT
CAV1
CBS
CCDC115
CCDC28A
CCNB1
CCND1
CCND3
CD44
CDC27
CDK5RAP1
CDKAL1
CDKN1A
CDKN2A
CDO1
CDR2
CEBPG
CH25H
CHAC1
CHMP5
CHMP6
CIAO1
CIAO2A
CIAO2B
CIAO3
CIAPIN1
CIR1
CISD1
CISD2
CISD3
CLCN3
CLIC2
CLTC
COX10
COX15
CP
CPOX
CROCCP2
CS
CTNS
CTSB
CTSE
CUL1
CXCL2
CYB5R1
CYB5R2
CYB5R3
CYB5R4
CYB5RL
CYBB
CYBRD1
CYGB
CYP11A1
CYP11B1
CYP11B2
CYP17A1
CYP19A1
CYP1A1
CYP1A2
CYP1B1
CYP20A1
CYP21A2
CYP24A1
CYP26A1
CYP26B1
CYP26C1
CYP27A1
CYP27B1
CYP27C1
CYP2A13
CYP2A6
CYP2A7
CYP2B6
CYP2C18
CYP2C19
CYP2C8
CYP2C9
CYP2D6
CYP2D7
CYP2E1
CYP2F1
CYP2G1P
CYP2J2
CYP2R1
CYP2S1
CYP2U1
CYP2W1
CYP39A1
CYP3A4
CYP3A43
CYP3A5
CYP3A7
CYP46A1
CYP4A11
CYP4A22
CYP4B1
CYP4F11
CYP4F12
CYP4F2
CYP4F22
CYP4F3
CYP4F8
CYP4V2
CYP4X1
CYP4Z1
CYP4Z2P
CYP51A1
CYP7A1
CYP7B1
CYP8B1
DAAM1
DCAF10
DCAF11
DCUN1D1
DDIT3
DDIT4
DDX11
DMTN
DNA2
DNAJB6
DNAJC24
DNM2
DOHH
DPP4
DPYD
DRD2
DRD4
DRD5
DUOX1
DUOX2
DUSP1
E2F2
EGFR
EGLN1
EGLN2
EGLN3
EIF2AK1
EIF2AK4
EIF2S1
ELAVL1
ELL2
ELP3
EMC2
ENDOD1
ENPP2
EPAS1
EPB41
EPB42
EPOR
ERCC2
ERFE
ERMAP
ETFDH
ETHE1
EXO5
EZH1
FA2H
FABP1
FADS2
FANCD2
FAXDC2
FBXL5
FBXO34
FBXO7
FBXO9
FBXW7
FDX1
FDX2
FDXR
FECH
Fer1HCH
FH
FLT3
FLVCR1
FLVCR2
FN3K
FOXJ2
FOXO3
FTCD
FTH1
FTH1P19
FTHL17
FTL
FTMT
FTO
FXN
G6PD
G6PDX
GABARAPL1
GABARAPL2
GABPB1
GAPVD1
GATA1
GCH1
GCLC
GCLM
GDE1
GDF15
GDF2
GLRX2
GLRX3
GLRX5
GLS2
GLUT13
GMPS
GOT1
GPT2
GPX2
GPX4
GSTA1
GYPA
GYPB
GYPC
GYPE
H1-0
H4C3
HAAO
HAGH
HAMP
HBA1
HBA2
HBB
HBBP1
HBD
HBQ1
HBZ
HDGF
HEBP1
HELLS
HEPH
HEPHL1
HERPUD1
HFE
HIC1
HIF1A
HIF1AN
HILPDA
HJV
HMBS
HMGB1
HMOX1
HMOX2
HNF4A
HPX
HRAS
HRG
HSCB
HSD17B11
HSF1
HSPA5
HSPA9
HSPB1
HTATIP2
HTRA2
HYAL2
IBA57
ICAM4
IDH1
IFNG
IGSF3
IL33
IL6
IREB2
ISCA1
ISCA2
ISCU
JDP2
JMJD6
JUN
KAT2B
KDM3A
KDM7A
KEAP1
KEL
KHNYN
KIM-1
KLF1
KLF3
KLHL24
KRAS
LAMP2
LCN2
LIAS
LINC00336
LINC00472
LMO2
LMTK2
LOC284561
LOC390705
LONP1
LPCAT3
LPIN1
LPIN2
LRP10
LTF
LTO1
LURAP1L
LYRM4
MAFG
MAGEF1
MAP1LC3A
MAP2K3
MAP3K5
MAPK1
MAPK14
MAPK3
MAPK8
MAPK9
MARCHF2
MARCHF8
MARK3
MBOAT2
MCOLN1
MDM2
MELTF
MFHAS1
MGST3
MINPP1
MIOX
MIR137
MIR17
MIR210
MIR212
MIR30B
MIR4715
MIR6852
MIR9-1
MIR9-2
MIR9-3
MKRN1
MMGT1
MMS19
MOCOS
MOCS1
MOSPD1
MPP1
MSMO1
MT1G
MT3
MTDH
MTOR
MTRR
MUC1
MUTYH
MXI1
MYB
MYC
MYL4
NARF
NCF2
NCOA4
NDFIP1
NDOR1
NDUFS1
NDUFS2
NDUFS7
NDUFS8
NDUFV1
NDUFV2
NECTIN1
NEDD8
NEK7
NEO1
NF2
NFE2
NFE2L1
NFE2L2
NFS1
NFU1
NFYA
NGB
NNMT
NNT
NOS1
NOS2
NOS3
NOX1
NOX3
NOX4
NOX5
NQO1
NR3C1
NRAS
NTHL1
NUBP1
NUBP2
NUBPL
NUDT4
OGFOD1
OGFOD2
OGFOD3
OPTN
OSBP2
OTUB1
OXSR1
P3H1
P3H2
P3H3
P4HA1
P4HA2
P4HA3
P4HTM
PAH
PANX1
PC
PCK2
PDX1
PDZK1IP1
PEBP1
PGD
PGLS
PGRMC1
PGRMC2
PHF2
PHF8
PHKG2
PHYH
PICALM
PIGQ
PIK3CA
PLIN2
PLIN4
PLOD1
PLOD2
PLOD3
PML
POLA1
POLD1
POLE
POR
PPAT
PPEF1
PPEF2
PPOX
PPP2R5B
PRDX1
PRDX2
PRDX6
PRIM2
PRKAA1
PRKAA2
PROM2
PSAT1
PSMD9
PTGIS
PTGS2
RAB11B
RAD23A
RANBP10
RAP1GAP
RB1
RBM38
RBM5
RCL1
RELA
REP15
REV3L
RFESD
RGS4
RHAG
RHCE
RHD
RIOK3
RIOX1
RIPK1
RNF123
RNF19A
RPL8
RPS27A
RRM2
RSAD1
RSAD2
RTEL1
SAT1
SC5D
SCARA5
SCD
SCD5
SCP2
SDCBP
SDHB
SEC14L1
SELENBP1
SELENOS
SESN2
SETD1B
SFXN1
SIDT2
SIGMAR1
SIRT1
SKP1
SLC10A3
SLC11A1
SLC11A2
SLC1A4
SLC1A5
SLC22A17
SLC22A4
SLC25A28
SLC25A37
SLC25A38
SLC25A39
SLC2A1
SLC2A12
SLC2A14
SLC2A3
SLC2A6
SLC2A8
SLC30A1
SLC30A10
SLC38A1
SLC39A14
SLC39A8
SLC3A2
SLC40A1
SLC46A1
SLC48A1
SLC4A1
SLC66A2
SLC6A3
SLC6A8
SLC6A9
SLC7A11
SLC7A5
SLCO1B1
SLCO1B3
SLCO2B1
SMAD4
SMOX
SNCA
SNORA16A
SNX4
SOCS1
SOD1
SP1
SPTA1
SPTB
SQSTM1
SRC
SRI
SRRD
SRXN1
STAT3
STEAP1
STEAP2
STEAP3
STEAP4
STMN1
SYNJ1
TAL1
TAZ
TBXAS1
TCEA1
TCIRG1
TENT5C
TET1
TET2
TF
TFAP2A
TFAP2C
TFDP2
TFF1
TFR2
TFRC
TGFBR1
TH
TLR4
TMCC2
TMEM14C
TMEM199
TMEM9B
TMLHE
TMPRSS6
TNFAIP3
TNRC6B
TNS1
TOP1
TP53
TP63
TPH1
TPH2
TRAK2
TRIB3
TRIM10
TRIM58
TSC22D3
TSPAN5
TSPO
TSPO2
TTC7A
TTYH1
TUBE1
TXNIP
TXNRD1
TYR
TYW1
TYW1B
TYW5
UBA52
UBAC1
UBB
UBC
UCP2
UGT1A1
UGT1A4
ULK1
ULK2
UQCRFS1
UQCRFS1P1
UROD
UROS
USP15
VDAC2
VEGFA
VEZF1
VLDLR
WIPI1
WIPI2
XBP1
XDH
XK
XPO7
YAE1
YPEL5
YWHAE
YY1AP1
ZEB1
ZFP36
ZFP69B
ZNF419
